# Supplementary material for: Malfunctioning CD106-positive, short-term hematopoietic stem cells trigger diabetic neuropathy in mice by cell fusion
Source: Commun Biol. 2021 May 14;4:575. doi: 10.1038/s42003-021-02082-5 (PMC8121918; doi:10.1038/s42003-021-02082-5)
Supplement: Supplementary file 4 — Supplementary Data 1 [file 42003_2021_2082_MOESM4_ESM.xlsx]

## Sheet: Figure 1b
	Figure 1b. Blood glucose concentration of nonDM and STZ-DM mice.
		Blood glucose levels (mg/dL)
	nonDM_1	133
	nonDM_2	144
	nonDM_3	150
	nonDM_4	140
	nonDM_5	155
	DM_1	500
	DM_2	500
	DM_3	488
	DM_4	500

## Sheet: Figure 1c
	Figure 1c. Relative ratio of sensory nerve conduction velocity (SNCV) in the sciatic nerve of STZ-DM and nonDM.
		relative ratio of SNCV
	nonDM_1	0.953219
	nonDM_2	0.847586
	nonDM_3	0.970825
	nonDM_4	1.14437
	nonDM_5	1.084
	DM_1	0.767103
	DM_2	0.550805
	DM_3	0.613682
	DM_4	0.892857

## Sheet: Figure 2b
	Figure 2b. Blood glucose concentration of LSK-T from nonDM and LSK-T from STZ-DM.
		Blood glucose levels (mg/dL)
	LSK-T from nonDM_1	114
	LSK-T from nonDM_2	134
	LSK-T from nonDM_3	124
	LSK-T from nonDM_4	111
	LSK-T from nonDM_5	119
	LSK-T from nonDM_6	111
	LSK-T from nonDM_7	119
	LSK-T from nonDM_8	116
	LSK-T from STZ-DM_1	106
	LSK-T from STZ-DM_2	98
	LSK-T from STZ-DM_3	95
	LSK-T from STZ-DM_4	118
	LSK-T from STZ-DM_5	99
	LSK-T from STZ-DM_6	100
	LSK-T from STZ-DM_7	137
	LSK-T from STZ-DM_8	111
	LSK-T from STZ-DM_9	117
	LSK-T from STZ-DM_10	125

## Sheet: Figure 2c
	Figure 2c. Relative ratio of SNCV in the sciatic nerve following LSK-T from STZ-DM mice compared to LSK-T from nonDM donors .
		relative ratio of SNCV
	LSK-T from nonDM_1	0.922197
	LSK-T from nonDM_2	0.965675
	LSK-T from nonDM_3	1.36156
	LSK-T from nonDM_4	0.970252
	LSK-T from nonDM_5	0.78032
	LSK-T from STZ-DM_1	0.526316
	LSK-T from STZ-DM_2	0.75286
	LSK-T from STZ-DM_3	0.551487
	LSK-T from STZ-DM_4	0.608696
	LSK-T from STZ-DM_5	0.659039
	LSK-T from STZ-DM_6	0.71167

## Sheet: Figure 2f
	Figure 2f. The percentage of proinsulin-positive cells among LSK cells.
		% of proinsulin in LSK
	LSK-T from nonDM_1	0
	LSK-T from nonDM_2	0
	LSK-T from nonDM_3	0
	LSK-T from STZ-DM_1	2
	LSK-T from STZ-DM_2	4.5
	LSK-T from STZ-DM_3	1.6

## Sheet: Figure 2g
	Figure 2g. The percentage of TNF-α-positive cells among LSK cells
		% of Tnf-alpha in LSK
	LSK-T from nonDM_1	0
	LSK-T from nonDM_2	0
	LSK-T from nonDM_3	0
	LSK-T from nonDM_4	0
	LSK-T from nonDM_5	0
	LSK-T from STZ-DM_1	0.8
	LSK-T from STZ-DM_2	0.4
	LSK-T from STZ-DM_3	0.6
	LSK-T from STZ-DM_4	0.4
	LSK-T from STZ-DM_5	0.7

## Sheet: Figure 3b
	Figure 3b. Percentage of LSK cells in the mononuclear cell fraction from total bone marrow in nonDM and STZ-DM.
		% of lineage(-)/Sca1(+)/ckit(+)
	nonDM_1	2.1
	nonDM_2	3.2
	nonDM_3	2.5
	nonDM_4	2.4
	nonDM_5	1.9
	nonDM_6	2.5
	STZ-DM_1	2.9
	STZ-DM_2	2.9
	STZ-DM_3	2.5
	STZ-DM_4	1.5
	STZ-DM_5	1.9
	STZ-DM_6	2.7

## Sheet: Figure 3c
	Figure 3c. Percentage of CD45-positive cells in the LSK cell fraction from mononuclear cells in nonDM and STZ-DM .
		% of CD45(+) in LSK cells
	nonDM_1	100
	nonDM_2	100
	nonDM_3	100
	STZ-DM_1	100
	STZ-DM_2	100
	STZ-DM_3	100

## Sheet: Figure 3d
	Figure 3d. Percentage of CD106-positive cells in the LSK cell fraction from mononuclear cells in nonDM and STZ-DM.
		% of CD106(+) in LSK cells
	nonDM_1	1.6
	nonDM_2	0
	nonDM_3	1.2
	nonDM_4	1.4
	nonDM_5	1.8
	nonDM_6	0.8
	STZ-DM_1	1.9
	STZ-DM_2	3.5
	STZ-DM_3	3.8
	STZ-DM_4	2.7
	STZ-DM_5	1.9
	STZ-DM_6	2

## Sheet: Figure 3e
	Figure 3e. Percentage of TNF-α-positive cells in the LSK-CD106 cell fraction from mononuclear cells in nonDM and STZ-DM.
		% of Tnf-alpha(+) in LSK-CD106(+) cells
	nonDM_1	0
	nonDM_2	0
	nonDM_3	0
	nonDM_4	0
	nonDM_5	0
	nonDM_6	0
	STZ-DM_1	11.1
	STZ-DM_2	4.2
	STZ-DM_3	5.9
	STZ-DM_4	6.2
	STZ-DM_5	7.1
	STZ-DM_6	4.9

[truncated: 21 more sheets: Figure 3f, Figure 3g, Figure 3h, Figure 3i, Figure 4a right panel , Figure 4b, Figure 4c, Figure 4d, Figure 4e, Figure 5b, Figure 5c, Figure 6b, Figure 6c, Figure 7b, Figure 7c, Figure 8b, Figure 8c, Figure 8f, Figure 8g, Figure 8h …]
